# Supplementary material for: Bullous Wells’ Syndrome: Case Report and Systematic Review
Source: J Clin Med. 2025 Nov 25;14(23):8370. doi: 10.3390/jcm14238370 (PMC12693508; doi:10.3390/jcm14238370)
Supplement: Supplementary file 1 [file jcm-14-08370-s001.zip]

Archive with 1 entries (1 files):
- jcm-3982344-supplementary.pdf
